# Supplementary material for: Myliobatid Ray Gliding Dynamics: Experimental Tests of Body Shape and Tail Length on Stability
Source: Integr Org Biol. 2026 Jan 19;8(1):obag002. doi: 10.1093/iob/obag002 (PMC12934353; doi:10.1093/iob/obag002)
Supplement: obag002_Supplemental_Files [file obag002_supplemental_files.zip]

Archive with 11 entries (11 files):
- AM.stl
- DM1.stl
- DM2.stl
- DM3.stl
- Sup. Video_1. Cownose ray (Rhinopera bonasus) gliding at Georgia Aquarium.m4v
- Sup. Video_2. Spotted eagle ray (Aetobatus narinari) gliding at Georgia Aquarium.m4v
- Sup. Video_3. Devil ray (Mobula mobular) gliding at Georgia Aquarium.m4v
- Sup. Video_4. Short clips of the flow tank trial of DM1 with different tail lengths and tail cuts_.mov
- Sup. Video_5. Short clips of the flow tank trial of DM2 with different tail lengths and tail cuts_.mov
- Sup. Video_6. Short clips of the flow tank trial of DM3 with different tail lengths and tail cuts_.mov
- Sup. Video_7. Short clips of the flow tank trial of AM with different tail lengths and tail cuts___.mov
